# Supplementary material for: Immunomodulatory Effects of High-Dose Irradiation Regimens in Renal Cell Carcinoma: Insights from an In Vitro Model with Human Peripheral Blood Mononuclear Cell
Source: Biomedicines. 2025 Aug 29;13(9):2107. doi: 10.3390/biomedicines13092107 (PMC12467837; doi:10.3390/biomedicines13092107)
Supplement: Supplementary file 1 [file biomedicines-13-02107-s001.zip]

Archive with 1 entries (1 files):
- biomedicines-3660866-supplementary.pdf
